# Supplementary material for: Targeted Therapy for EWS-FLI1 in Ewing Sarcoma
Source: Cancers (Basel). 2023 Aug 9;15(16):4035. doi: 10.3390/cancers15164035 (PMC10452796; doi:10.3390/cancers15164035)
Supplement: Supplementary file 1 [file cancers-15-04035-s001.zip]

Archive with 1 entries (1 files):
- cancers-2447990-supplementary.pptx
